# Supplementary material for: Profiling Intact Glycosphingolipids with Automated Structural Annotation and Quantitation from Human Samples with Nanoflow Liquid Chromatography Mass Spectrometry
Source: Anal Chem. 2024 Apr 2;96(15):5951–9. doi: 10.1021/acs.analchem.4c00077 (PMC11024888; doi:10.1021/acs.analchem.4c00077)
Supplement: Supplementary file 2 — ac4c00077_si_002.zip [file ac4c00077_si_002.zip]

Archive with 10 entries (7 files):
- Python3 Script/
- Python3 Script/InputFolder1/
- Python3 Script/OutputFolder1/
- Python3 Script/GSLscript_Python3.py
- Python3 Script/InputFolder1/Example_File_1.csv
- Python3 Script/InputFolder1/Example_File_2.csv
- Python3 Script/INSTRUCTIONS for Python3 Script.docx
- Python3 Script/OutputFolder1/Example_File_1_Comp.csv
- Python3 Script/OutputFolder1/Example_File_2_Comp.csv
- Python3 Script/EXAMPLE PythonOutput_Worklist_AbsAbund.csv
