# Supplementary material for: Profiling Intact Glycosphingolipids with Automated Structural Annotation and Quantitation from Human Samples with Nanoflow Liquid Chromatography Mass Spectrometry
Source: Anal Chem. 2024 Apr 2;96(15):5951–9. doi: 10.1021/acs.analchem.4c00077 (PMC11024888; doi:10.1021/acs.analchem.4c00077)
Supplement: Supplementary file 2 — ac4c00077_si_002.zip [file ac4c00077_si_002.zip › Python3 Script/GSLscript_Python3.py]

import csv
import os
# ------------------
# Compositional Script Begins
# ------------------
## open each file in the input directory
for eachFile in os.listdir('InputFolder1'):
    currentFile = csv.reader(open('./InputFolder1/'+eachFile, "r"))
    rawData = []
    glycanID = 0
    ## skip the header
    next(    currentFile)
    next(    currentFile)
    next(    currentFile)
    ## read data from file
    for currentLine in currentFile:
            if len(currentLine)>1:
        ## parse and read composition
                Hex = int(currentLine[0].split('_')[0])
                HexNAc = int(currentLine[0].split('_')[1])
                Fuc = int(currentLine[0].split('_')[2])
                NeuAc = int(currentLine[0].split('_')[3])
                NeuGc = int(currentLine[0].split('_')[4])
                Sulf = int(currentLine[0].split('_')[5])
                Ceraraw = currentLine[0].split('_')[6]
                if Ceraraw[0]=="m":
                    CeraOH=1.11
                if Ceraraw[0]=="d":
                    CeraOH=1.12
                if Ceraraw[0]=="t":
                    CeraOH=1.13
                if Ceraraw[0]=="q":
                    CeraOH=1.14
                if Ceraraw[0]=="p":
                    CeraOH=1.15
                Cera = int(Ceraraw[1:3])

                modRaw = currentLine[0].split('_')[7]
                Unsat = int(modRaw[0])
                if modRaw[1:5]=="":
                    GlycMod=1.03
                if modRaw[1:]=="+OAc1":
                    GlycMod=0.99
                if modRaw[1:]=="+OMe1":
                    GlycMod=0.98
                if modRaw[1:]=="+Lactone1":
                    GlycMod=0.97
                if modRaw[1:]=="+KDN1":
                    GlycMod=0.96
                if modRaw[1:]=="+KDN2":
                    GlycMod=0.95
                if modRaw[1:]=="+yne1":
                    GlycMod=0.94
                if modRaw[1:]=="+yne2":
                    GlycMod=0.93
                if modRaw[1:]=="+yne3":
                    GlycMod=0.92
                if modRaw[1:]=="+Az1":
                    GlycMod=0.91
                if modRaw[1:]=="+Az2":
                    GlycMod=0.90
                if modRaw[1:]=="+Az3":
                    GlycMod=0.89
                if modRaw[1:]=="+Az4":
                    GlycMod=0.88
                if modRaw[1:]=="+Az5":
                    GlycMod=0.87
                if modRaw[1:]=="+OAc1+Lactone1":
                    GlycMod=0.86
                if modRaw[1:]=="+OAc1+OMe1":
                    GlycMod=0.85
                if modRaw[1:]=="+KDN2+OAc1":
                    GlycMod=0.84
                if modRaw[1:]=="+KDN1+OMe1":
                    GlycMod=0.83
                if modRaw[1:]=="-SM":
                    GlycMod=0.0000001
                if modRaw[1:]=="-PC":
                    GlycMod=0.00000001
                if modRaw[1:]=="-PE":
                    GlycMod=0.000000001
                if modRaw[1:]=="-PS":
                    GlycMod=0.0000000001
                
                ## calculate unique glycan ID number
                glycanID = 100.111**Hex*100.112**HexNAc*999999999.3**Fuc*99999999999999999999999.4**NeuAc*9999999999999999999999.5**NeuGc*0.1**Sulf*1.007**CeraOH*1.008**Cera*1.005**Unsat*1.05**GlycMod
                ## add to rawData
                rawData.append([eachFile.split('.')[0],currentLine[5],currentLine[3],currentLine[1],Hex,HexNAc,Fuc,NeuAc,NeuGc,Sulf,Ceraraw[0],Cera,Unsat,modRaw[2:],currentLine[6],glycanID])
    ## sort by glycan ID
    rawData.sort(key=lambda x: float(x[15]), reverse=True)
    k = 1
    m = 0
    compData = []
    ## add first glycan composition to list
    compData.append(rawData[0])
    while k < len(rawData):
        checker=rawData[k][15]-rawData[k-1][15]
        ## add new glycan composition to list
        if checker!=0:
            compData.append(rawData[k])
            m=m+1
        ## calculate compositional total abundance
        else:
            compData[m][1]=int(compData[m][1])+int(rawData[k][1])
        k=k+1
    ## sort by abundance
    #compData.sort(key=lambda x: float(x[1]), reverse=True)
    ## calculate total glycan abundance
    glycanTIC = 0
    for currentLine in compData:
        glycanTIC = glycanTIC + int(currentLine[1])
    ## calculate relative abundance of each composition
    for currentLine in compData:
        currentLine.append(float(currentLine[1])/glycanTIC*100)
    ## make everything look pretty
    for currentLine in compData:
        currentLine=str(currentLine)
    ## designate output file
    y='./OutputFolder1/'+eachFile.split('.')[0]+'_Comp.csv'
    csvfile = open(y,'w')
    ## write header
    csvfile.write('File,Abundance,Mass,Class,Hexose,HexoseNAc,Pentose,NeuAc,NeuGc,Sulfate,Cera OH,Cera CN,Cera Unsat,Mod,RT,glycan ID,Rel Abund'+'\n')
    ## write data
    for list in compData:
        for currentLine in list:
            currentLine=str(currentLine)
            csvfile.write(currentLine)
            csvfile.write(',')
        csvfile.write('\n')
    csvfile.close()


# ------------------
# Consolidate Script Begins
# ------------------

import csv
import os
rawData = []
glycanDictionary = {}

## create dictionary entries for all glycan compositions
for eachFile in os.listdir('OutputFolder1'):
    currentFile = csv.reader(open('./OutputFolder1/'+eachFile, "r"))
    next(    currentFile)
    for currentLine in currentFile:
        glycanMass = (currentLine[2])
        glycanDictionary[currentLine[15]] = [[currentLine[15],glycanMass,currentLine[4],currentLine[5],currentLine[6],currentLine[7],currentLine[8],currentLine[9],currentLine[10],currentLine[11],currentLine[12],currentLine[13],currentLine[3]]]
    rawData.append(eachFile.split('.')[0])

## associate data with glycan dictionary entries
for eachFile in os.listdir('OutputFolder1'):
    currentFile = csv.reader(open('./OutputFolder1/'+eachFile, "r"))
    next(    currentFile)
    for currentLine in currentFile:
        glycanDictionary[currentLine[15]].append([currentLine[0],currentLine[1],currentLine[14],currentLine[15],currentLine[16]])
        y = currentLine[0]
    ## check for blank entries
    x = 0
    for currentLine in glycanDictionary:
        if len(glycanDictionary[currentLine]) > x:
            x = len(glycanDictionary[currentLine])
    for currentLine in glycanDictionary:
        if len(glycanDictionary[currentLine]) < x:
            glycanDictionary[currentLine].append([y,0,0,0,0,0,0,0,0,0,0,0])

## simplify data for output (output variable is editable)
dataOutput = []
j = 0
for currentLine in glycanDictionary:
    x = glycanDictionary[currentLine]
    dataOutput.append(x[0])
    k = 1
    while k < len(x):
        dataOutput[j].append(x[k][1]) ## use 1 for absolute abundance; 4 for relative abundance
        k = k+1
    j = j+1

## sort data by Glycan ID
dataOutput.sort(key=lambda x: float(x[0]), reverse = True)
csvfile = open('PythonOutput_Worklist_AbsAbund.csv','w')
## write header
csvfile.write('Glycan ID,Mass,Hexose,HexoseNAc,Pentose,NeuAc,NeuGc,Sulfate,Cera OH,Cera CN,Cera Unsat,Mod,Class')
## write filenames
for filenames in rawData:
    csvfile.write(','+filenames)
csvfile.write('\n')
## write data
for currentLine in dataOutput:
    for datum in currentLine:
        datum=str(datum)
        csvfile.write(datum)
        csvfile.write(',')
    csvfile.write('\n')
csvfile.close()
