# Supplementary material for: Profiling Intact Glycosphingolipids with Automated Structural Annotation and Quantitation from Human Samples with Nanoflow Liquid Chromatography Mass Spectrometry
Source: Anal Chem. 2024 Apr 2;96(15):5951–9. doi: 10.1021/acs.analchem.4c00077 (PMC11024888; doi:10.1021/acs.analchem.4c00077)
Supplement: Supplementary file 2 — ac4c00077_si_002.zip [file ac4c00077_si_002.zip › Python3 Script/InputFolder1/Example_File_1.csv]

#Compound List: 121 found
#
Name	Notes	File	Mass	Show/Hide	Volume	RT	Precursor	Height	Max Z	Min Z	Z Count	Vol %
2_0_0_1_0_0_d38_2	Sia GM3	086_ss100a_3of20uL.d	1206.7673	True	1609046	30.4	604.3928	5752	2	1	2	0.33
2_0_0_1_0_0_d40_1	Sia GM3	086_ss100a_3of20uL.d	1236.8098	True	14959624	39.7	619.4122	42691	2	1	2	3.11
2_0_0_1_0_0_d41_2	Sia GM3	086_ss100a_3of20uL.d	1248.8114	True	2622098	38.9	625.4127	7540	2	1	2	0.55
2_0_0_1_0_0_d41_2	Sia GM3	086_ss100a_3of20uL.d	1248.8103	True	515791	37.2	625.414	2761	2	1	2	0.11
2_0_0_1_0_0_d41_1	Sia GM3	086_ss100a_3of20uL.d	1250.8224	True	8138930	43.1	626.419	22601	2	1	2	1.69
2_0_0_1_0_0_d42_2	Sia GM3	086_ss100a_3of20uL.d	1262.8238	True	12373046	40.2	632.4196	49424	2	1	2	2.57
2_0_0_1_0_0_d42_2	Sia GM3	086_ss100a_3of20uL.d	1262.8241	True	10530720	42.1	632.4198	28292	2	1	2	2.19
2_0_0_1_0_0_d42_1	Sia GM3	086_ss100a_3of20uL.d	1264.8407	True	21326182	46.1	633.4281	55842	2	1	2	4.44
3_1_0_0_0_0_t34_2	Neutral GA1 Gb4	086_ss100a_3of20uL.d	1240.7014	True	82077	64.1	638.3899	839	2	2	1	0.02
3_1_0_0_0_0_t34_1	Neutral GA1 Gb4	086_ss100a_3of20uL.d	1242.7881	True	401616	42.9	639.4274	2441	2	2	1	0.08
3_1_0_0_0_0_d36_2	Neutral GA1 Gb4	086_ss100a_3of20uL.d	1252.7687	True	178401	46	644.4209	1572	2	2	1	0.04
2_1_0_1_0_0_d36_1	Sia GM2	086_ss100a_3of20uL.d	1383.821	True	2546291	28.5	692.9167	10182	2	1	2	0.53
2_0_0_2_0_0_d34_1	Sia GD3	086_ss100a_3of20uL.d	1443.8338	True	199807	22.5	722.9166	1886	2	2	1	0.04
2_1_0_1_0_0_d42_2	Sia GM2	086_ss100a_3of20uL.d	1465.9019	True	359052	40	733.9583	2171	2	1	2	0.07
2_0_0_2_0_0_d38_1	Sia GD3	086_ss100a_3of20uL.d	1499.867	True	658486	31.5	750.942	3718	2	1	2	0.14
3_1_0_1_0_0_d34_1	Sia GM1	086_ss100a_3of20uL.d	1517.8464	True	507079	24.4	759.9307	2171	2	1	2	0.11
3_1_0_1_0_0_d32_1	Sia GM1	086_ss100a_3of20uL.d	1489.8087	True	190076	29	762.9395	1079	2	2	1	0.04
2_0_0_2_0_0_d40_1	Sia GD3	086_ss100a_3of20uL.d	1527.9064	True	1459956	37.1	764.9586	5461	2	1	2	0.3
2_0_0_2_0_0_d41_1	Sia GD3	086_ss100a_3of20uL.d	1541.9207	True	305607	40.5	771.9684	1660	2	1	2	0.06
3_1_0_1_0_0_d36_2	Sia GM1	086_ss100a_3of20uL.d	1543.8654	True	109444	26.2	772.9417	1103	2	2	1	0.02
3_1_0_1_0_0_d36_1	Sia GM1	086_ss100a_3of20uL.d	1545.8762	True	1109913	29	773.9466	4481	2	1	2	0.23
3_1_0_1_0_0_d34_1	Sia GM1	086_ss100a_3of20uL.d	1517.8606	True	892400	33.5	776.9605	4798	2	2	1	0.19
2_0_0_2_0_0_d42_2	Sia GD3	086_ss100a_3of20uL.d	1553.9227	True	2471633	38.4	777.9674	11924	2	1	2	0.51
2_0_0_2_0_0_d42_1	Sia GD3	086_ss100a_3of20uL.d	1555.9364	True	2337566	43.6	778.9744	10287	2	1	2	0.49
1_0_0_0_0_1_d34_1	Sulfatide	086_ss100a_3of20uL.d	779.5546	True	2353376	31	780.5603	12884	1	1	1	0.49
1_0_0_0_0_1_t34_1	Sulfatide	086_ss100a_3of20uL.d	795.5505	True	618339	23	796.5495	2651	1	1	1	0.13
3_1_0_1_0_0_d40_2	Sia GM1	086_ss100a_3of20uL.d	1599.9288	True	365729	36.1	800.9697	1601	2	1	2	0.08
3_1_0_1_0_0_d40_1	Sia GM1	086_ss100a_3of20uL.d	1601.9468	True	587587	40.2	801.9792	2700	2	2	1	0.12
1_0_0_0_0_1_d36_2	Sulfatide	086_ss100a_3of20uL.d	805.5153	True	408591	21.6	806.5193	3993	1	1	1	0.08
1_0_0_0_0_1_d36_2	Sulfatide	086_ss100a_3of20uL.d	805.5543	True	2965040	28.7	806.5595	15566	1	1	1	0.62
1_0_0_0_0_1_d36_2	Sulfatide	086_ss100a_3of20uL.d	805.5674	True	1093037	31.5	806.5735	10690	1	1	1	0.23
1_0_0_0_0_1_d36_2	Sulfatide	086_ss100a_3of20uL.d	805.5689	True	5844486	33.5	806.5754	33471	1	1	1	1.22
1_0_0_0_0_1_d36_1	Sulfatide	086_ss100a_3of20uL.d	807.5711	True	1145833	30.9	808.5777	6627	1	1	1	0.24
1_0_0_0_0_1_d36_1	Sulfatide	086_ss100a_3of20uL.d	807.5794	True	3510010	35	808.5852	23562	1	1	1	0.73
3_1_0_1_0_0_d41_1	Sia GM1	086_ss100a_3of20uL.d	1615.9481	True	283363	43.5	808.9786	1597	2	1	2	0.06
3_1_0_1_0_0_d42_2	Sia GM1	086_ss100a_3of20uL.d	1627.9537	True	455532	42.4	814.9827	3158	2	1	2	0.09
3_1_0_1_0_0_d42_2	Sia GM1	086_ss100a_3of20uL.d	1627.9593	True	1557059	40.8	814.9864	6866	2	1	2	0.32
2_0_0_0_0_0_d32_1	Neutral G2	086_ss100a_3of20uL.d	833.5965	True	2861376	39.4	834.6027	17439	1	1	1	0.6
2_0_0_0_0_0_d32_1	Neutral G2	086_ss100a_3of20uL.d	833.596	True	973914	33.4	834.6029	5292	1	1	1	0.2
1_0_0_0_0_1_d38_1	Sulfatide	086_ss100a_3of20uL.d	835.5655	True	563698	61.4	836.5747	7070	1	1	1	0.12
1_0_0_0_0_1_d38_1	Sulfatide	086_ss100a_3of20uL.d	835.6104	True	1354416	43	836.6172	10622	1	1	1	0.28
1_0_0_0_0_1_d38_1	Sulfatide	086_ss100a_3of20uL.d	835.6137	True	1988849	41.5	836.6184	12825	1	1	1	0.41
2_0_0_0_0_0_d34_1	Neutral G2	086_ss100a_3of20uL.d	861.6221	True	2445285	27.9	862.6267	17854	1	1	1	0.51
1_0_0_0_0_1_d40_1	Sulfatide	086_ss100a_3of20uL.d	863.6334	True	200315	39.5	864.6484	1794	1	1	1	0.04
2_0_0_0_0_0_t34_1	Neutral G2	086_ss100a_3of20uL.d	877.5819	True	589296	34.4	878.5894	3558	1	1	1	0.12
2_0_0_0_0_0_d36_2	Neutral G2	086_ss100a_3of20uL.d	887.5843	True	138615	23.4	888.5964	2110	1	1	1	0.03
2_0_0_0_0_0_d36_1	Neutral G2	086_ss100a_3of20uL.d	889.6469	True	205557	42.2	890.658	2093	1	1	1	0.04
2_0_0_0_0_0_d36_1	Neutral G2	086_ss100a_3of20uL.d	889.6668	True	676607	28.7	890.6708	5825	1	1	1	0.14
1_0_0_0_0_1_d42_1	Sulfatide	086_ss100a_3of20uL.d	891.621	True	206127	37.7	892.6264	1691	1	1	1	0.04
2_0_0_0_0_0_t34_2	Neutral G2	086_ss100a_3of20uL.d	875.5577	True	357164	59.4	893.5916	5269	1	1	1	0.07
2_0_0_0_0_0_d40_2	Neutral G2	086_ss100a_3of20uL.d	943.7039	True	510017	35.7	944.7105	2064	1	1	1	0.11
2_0_0_0_0_0_d40_1	Neutral G2	086_ss100a_3of20uL.d	945.7202	True	1309434	39.7	946.7273	7966	1	1	1	0.27
2_0_0_0_0_0_d41_2	Neutral G2	086_ss100a_3of20uL.d	957.7252	True	273049	38.6	958.7248	1553	1	1	1	0.06
2_0_0_0_0_0_d40_2	Neutral G2	086_ss100a_3of20uL.d	943.7133	True	93026	42.7	961.7464	2332	1	1	1	0.02
2_0_0_0_0_0_d42_2	Neutral G2	086_ss100a_3of20uL.d	971.7325	True	734369	42.1	972.737	4549	1	1	1	0.15
2_0_0_0_0_0_d42_2	Neutral G2	086_ss100a_3of20uL.d	971.7315	True	1013437	40.3	972.7375	6049	1	1	1	0.21
2_0_0_0_0_0_d42_2	Neutral G2	086_ss100a_3of20uL.d	971.7305	True	1067097	45.8	972.738	7758	1	1	1	0.22
2_0_0_0_0_0_d42_1	Neutral G2	086_ss100a_3of20uL.d	973.7461	True	1343822	46	974.7524	9180	1	1	1	0.28
2_0_0_0_0_0_d42_1	Neutral G2	086_ss100a_3of20uL.d	973.7516	True	910841	51.1	974.7573	6331	1	1	1	0.19
2_0_0_1_0_0_d32_1	Sia GM3	086_ss100a_3of20uL.d	1124.7336	True	555541	44.2	1142.7703	4819	1	1	1	0.12
2_0_0_1_0_0_d34_1	Sia GM3	086_ss100a_3of20uL.d	1152.722	True	1070605	24.1	1153.7285	6782	1	1	1	0.22
2_0_0_1_0_0_t34_1	Sia GM3	086_ss100a_3of20uL.d	1168.729	True	267271	31.8	1169.7344	1999	1	1	1	0.06
2_0_0_1_0_0_d34_1	Sia GM3	086_ss100a_3of20uL.d	1152.7149	True	178060	23.2	1170.7505	2082	1	1	1	0.04
2_0_0_1_0_0_d36_1	Sia GM3	086_ss100a_3of20uL.d	1180.7447	True	5294162	28.8	1181.7515	26456	1	1	1	1.1
2_0_0_1_0_0_d36_1	Sia GM3	086_ss100a_3of20uL.d	1180.7523	True	849755	28.7	1198.7878	4622	1	1	1	0.18
2_0_0_1_0_0_d38_1	Sia GM3	086_ss100a_3of20uL.d	1208.7924	True	6498676	34.1	1209.787	28885	1	1	1	1.35
3_1_0_0_0_0_d32_1	Neutral GA1 Gb4	086_ss100a_3of20uL.d	1198.6964	True	1596050	38.4	1216.7326	8251	1	1	1	0.33
2_0_0_1_0_0_d38_1	Sia GM3	086_ss100a_3of20uL.d	1208.7725	True	2544564	30.4	1226.8105	8277	1	1	1	0.53
2_0_0_1_0_0_d38_1	Sia GM3	086_ss100a_3of20uL.d	1208.7916	True	734530	24.8	1226.8218	5035	1	1	1	0.15
2_0_0_1_0_0_d38_1	Sia GM3	086_ss100a_3of20uL.d	1208.8265	True	2195654	37.8	1226.8608	11679	1	1	1	0.46
3_1_0_0_0_0_d34_1	Neutral GA1 Gb4	086_ss100a_3of20uL.d	1226.7592	True	11351909	26.9	1227.768	22132	2	1	2	2.36
2_0_0_1_0_0_d40_2	Sia GM3	086_ss100a_3of20uL.d	1234.7951	True	8374300	35.5	1235.8011	29934	2	1	2	1.74
3_1_0_0_0_0_d34_2	Neutral GA1 Gb4	086_ss100a_3of20uL.d	1224.7725	True	681807	29.7	1242.8051	3378	1	1	1	0.14
3_1_0_0_0_0_d34_2	Neutral GA1 Gb4	086_ss100a_3of20uL.d	1224.7744	True	1199584	22.2	1242.8053	5628	1	1	1	0.25
3_1_0_0_0_0_d34_2	Neutral GA1 Gb4	086_ss100a_3of20uL.d	1224.7776	True	1185486	25.9	1242.8124	6779	1	1	1	0.25
3_1_0_0_0_0_t34_1	Neutral GA1 Gb4	086_ss100a_3of20uL.d	1242.7368	True	1816099	38.2	1243.7445	13973	1	1	1	0.38
3_1_0_0_0_0_d34_1	Neutral GA1 Gb4	086_ss100a_3of20uL.d	1226.7312	True	827210	45.1	1244.7633	5336	1	1	1	0.17
3_1_0_0_0_0_d34_1	Neutral GA1 Gb4	086_ss100a_3of20uL.d	1226.7311	True	156636	47.2	1244.7661	1453	1	1	1	0.03
3_1_0_0_0_0_d34_1	Neutral GA1 Gb4	086_ss100a_3of20uL.d	1226.78	True	243401	30.9	1244.8147	1496	1	1	1	0.05
2_0_0_1_0_0_d40_2	Sia GM3	086_ss100a_3of20uL.d	1234.795	True	2753250	35	1252.8229	13314	1	1	1	0.57
3_1_0_0_0_0_d36_2	Neutral GA1 Gb4	086_ss100a_3of20uL.d	1252.808	True	2991995	38	1253.8126	8794	2	1	2	0.62
3_1_0_0_0_0_d36_2	Neutral GA1 Gb4	086_ss100a_3of20uL.d	1252.8074	True	108909	31.7	1253.8201	1060	1	1	1	0.02
3_1_0_0_0_0_d36_1	Neutral GA1 Gb4	086_ss100a_3of20uL.d	1254.7857	True	965275	31.3	1255.7936	2378	1	1	1	0.2
3_1_0_0_0_0_d36_1	Neutral GA1 Gb4	086_ss100a_3of20uL.d	1254.8259	True	752449	36.9	1255.8355	2907	1	1	1	0.16
3_1_0_0_0_0_d36_1	Neutral GA1 Gb4	086_ss100a_3of20uL.d	1254.85	True	179295	41.8	1255.8512	1222	1	1	1	0.04
3_1_0_0_0_0_t34_2	Neutral GA1 Gb4	086_ss100a_3of20uL.d	1240.7688	True	788918	22.4	1258.8025	4885	1	1	1	0.16
3_1_0_0_0_0_t34_2	Neutral GA1 Gb4	086_ss100a_3of20uL.d	1240.7732	True	240160	26.3	1258.8064	2470	1	1	1	0.05
3_1_0_0_0_0_t34_1	Neutral GA1 Gb4	086_ss100a_3of20uL.d	1242.7135	True	192179	45.1	1260.7483	1262	1	1	1	0.04
2_0_0_1_0_0_d42_1	Sia GM3	086_ss100a_3of20uL.d	1264.8219	True	698297	36.9	1265.8169	2376	2	1	2	0.15
3_1_0_0_0_0_d36_1	Neutral GA1 Gb4	086_ss100a_3of20uL.d	1254.758	True	1323117	51.3	1272.7907	6835	1	1	1	0.28
2_0_0_1_0_0_d42_2	Sia GM3	086_ss100a_3of20uL.d	1262.8157	True	1294429	40.2	1280.8473	7449	1	1	1	0.27
3_1_0_0_0_0_d38_2	Neutral GA1 Gb4	086_ss100a_3of20uL.d	1280.8369	True	2872896	44.2	1281.8442	17673	2	1	2	0.6
2_0_0_1_0_0_d42_1	Sia GM3	086_ss100a_3of20uL.d	1264.8155	True	2197619	44.3	1282.8475	14660	1	1	1	0.46
3_1_0_0_0_0_d38_1	Neutral GA1 Gb4	086_ss100a_3of20uL.d	1282.8286	True	419825	37.2	1283.8413	1802	1	1	1	0.09
3_1_0_0_0_0_d38_1	Neutral GA1 Gb4	086_ss100a_3of20uL.d	1282.7923	True	955056	55.7	1300.8255	7197	1	1	1	0.2
3_1_0_0_0_0_d38_1	Neutral GA1 Gb4	086_ss100a_3of20uL.d	1282.8542	True	340393	43.4	1300.8922	2036	1	1	1	0.07
3_1_0_0_0_0_d40_2	Neutral GA1 Gb4	086_ss100a_3of20uL.d	1308.8308	True	1199776	39	1309.8352	2388	2	1	2	0.25
3_1_0_0_0_0_d40_1	Neutral GA1 Gb4	086_ss100a_3of20uL.d	1310.8188	True	121998	31.7	1311.8244	1103	1	1	1	0.03
3_1_0_0_0_0_d40_1	Neutral GA1 Gb4	086_ss100a_3of20uL.d	1310.8454	True	1967527	43.5	1311.8502	5314	2	1	2	0.41
3_1_0_0_0_0_d41_1	Neutral GA1 Gb4	086_ss100a_3of20uL.d	1324.8684	True	182198	46.6	1325.8764	1530	1	1	1	0.04
3_1_0_0_0_0_d41_1	Neutral GA1 Gb4	086_ss100a_3of20uL.d	1324.8984	True	1331659	33.4	1325.9058	9305	1	1	1	0.28
3_1_0_0_0_0_d40_1	Neutral GA1 Gb4	086_ss100a_3of20uL.d	1310.8277	True	289053	59.3	1328.8635	2759	1	1	1	0.06
3_1_0_0_0_0_d42_2	Neutral GA1 Gb4	086_ss100a_3of20uL.d	1336.869	True	1115247	45.4	1337.8793	7705	1	1	1	0.23
3_1_0_0_0_0_d42_1	Neutral GA1 Gb4	086_ss100a_3of20uL.d	1338.8752	True	5138030	49.3	1339.8825	15273	2	1	2	1.07
3_1_0_0_0_0_d41_1	Neutral GA1 Gb4	086_ss100a_3of20uL.d	1324.8552	True	231416	46.5	1342.8911	1329	1	1	1	0.05
3_1_0_0_0_0_d41_1	Neutral GA1 Gb4	086_ss100a_3of20uL.d	1324.9018	True	251587472	33.4	1342.9356	2082171	1	1	1	52.34
2_1_0_1_0_0_d34_2	Sia GM2	086_ss100a_3of20uL.d	1353.8097	True	54675	63.5	1354.8217	1032	1	1	1	0.01
3_1_0_0_0_0_d42_2	Neutral GA1 Gb4	086_ss100a_3of20uL.d	1336.8621	True	3405443	43.9	1354.8959	11962	1	1	1	0.71
3_1_0_0_0_0_d42_2	Neutral GA1 Gb4	086_ss100a_3of20uL.d	1336.8594	True	1027551	45.4	1354.8972	5623	1	1	1	0.21
2_1_0_1_0_0_t34_1	Sia GM2	086_ss100a_3of20uL.d	1371.8344	True	170527	60.3	1372.8365	1170	1	1	1	0.04
2_1_0_1_0_0_t34_2	Sia GM2	086_ss100a_3of20uL.d	1369.8188	True	303808	45.1	1387.8518	1575	1	1	1	0.06
2_1_0_1_0_0_d38_1	Sia GM2	086_ss100a_3of20uL.d	1411.9107	True	309903	51.2	1412.9212	2161	1	1	1	0.06
2_0_0_2_0_0_d34_2	Sia GD3	086_ss100a_3of20uL.d	1441.7991	True	77650	44.9	1442.805	832	1	1	1	0.02
2_0_0_2_0_0_t34_1	Sia GD3	086_ss100a_3of20uL.d	1459.7859	True	199776	51.2	1460.791	1722	1	1	1	0.04
2_1_0_1_0_0_d42_1	Sia GM2	086_ss100a_3of20uL.d	1467.9805	True	237979	55.6	1468.9797	1659	1	1	1	0.05
3_1_0_1_0_0_d34_2	Sia GM1	086_ss100a_3of20uL.d	1515.8534	True	156430	55.6	1516.856	1195	1	1	1	0.03
3_1_0_1_0_0_d36_2	Sia GM1	086_ss100a_3of20uL.d	1543.879	True	9438658	55.6	1544.8875	116710	1	1	1	1.96
3_1_0_1_0_0_t34_2	Sia GM1	086_ss100a_3of20uL.d	1531.8076	True	4344450	55.6	1549.8426	47785	1	1	1	0.9
3_1_0_1_0_0_d38_2	Sia GM1	086_ss100a_3of20uL.d	1571.901	True	89700	59.2	1572.9186	877	1	1	1	0.02
3_1_0_1_0_0_d40_2	Sia GM1	086_ss100a_3of20uL.d	1599.9416	True	4050022	59.3	1600.9501	54308	1	1	1	0.84
3_1_0_1_0_0_d41_2	Sia GM1	086_ss100a_3of20uL.d	1613.9663	True	92826	49	1632.0072	728	1	1	1	0.02
