# Supplementary material for: Profiling Intact Glycosphingolipids with Automated Structural Annotation and Quantitation from Human Samples with Nanoflow Liquid Chromatography Mass Spectrometry
Source: Anal Chem. 2024 Apr 2;96(15):5951–9. doi: 10.1021/acs.analchem.4c00077 (PMC11024888; doi:10.1021/acs.analchem.4c00077)
Supplement: Supplementary file 2 — ac4c00077_si_002.zip [file ac4c00077_si_002.zip › Python3 Script/InputFolder1/Example_File_2.csv]

#Compound List: 133 found
#
Name	Notes	File	Mass	Show/Hide	Volume	RT	Precursor	Height	Max Z	Min Z	Z Count	Vol %
0_0_0_0_0_0_d32_1-SM	Sphingomyelin	042_A02.d	674.5357	True	793361	24.7	675.5442	4514	1	1	1	0.04
0_0_0_0_0_0_d34_1-SM	Sphingomyelin	042_A02.d	702.569	True	217629088	29.6	703.5765	1286528	1	1	1	10.17
0_0_0_0_0_0_d34_2-SM	Sphingomyelin	042_A02.d	700.5528	True	928353	26.2	701.5616	5178	1	1	1	0.04
0_0_0_0_0_0_d35_1-SM	Sphingomyelin	042_A02.d	716.5848	True	14675972	32.5	717.5925	153039	1	1	1	0.69
0_0_0_0_0_0_d35_2-SM	Sphingomyelin	042_A02.d	714.5662	True	695474	28.8	715.5755	4768	1	1	1	0.03
0_0_0_0_0_0_d36_1-SM	Sphingomyelin	042_A02.d	730.6004	True	812061248	34.8	731.6081	5149064	1	1	1	37.96
0_0_0_0_0_0_d36_2-SM	Sphingomyelin	042_A02.d	728.5865	True	185229472	31.6	729.5943	1338358	1	1	1	8.66
0_0_0_0_0_0_d37_1-SM	Sphingomyelin	042_A02.d	744.6145	True	8202606	37.7	745.6234	56618	1	1	1	0.38
0_0_0_0_0_0_d38_1-SM	Sphingomyelin	042_A02.d	758.6273	True	474108256	40.7	759.6407	2428778	1	1	1	22.16
0_0_0_0_0_0_d39_1-SM	Sphingomyelin	042_A02.d	772.6388	True	3131582	43.9	773.6509	21705	1	1	1	0.15
0_0_0_0_0_0_d41_0-SM	Sphingomyelin	042_A02.d	802.6887	True	1720287	51.8	803.6999	15809	1	1	1	0.08
0_0_0_0_0_0_d41_1-SM	Sphingomyelin	042_A02.d	800.6781	True	16744212	50	801.6858	174293	1	1	1	0.78
0_0_0_0_0_0_d42_0-SM	Sphingomyelin	042_A02.d	816.7001	True	3358729	54.2	817.7134	37969	1	1	1	0.16
0_0_0_0_0_0_d42_0-SM	Sphingomyelin	042_A02.d	816.6954	True	892810	55.7	817.7039	8339	1	1	1	0.04
0_0_0_0_0_0_d42_1-SM	Sphingomyelin	042_A02.d	814.6954	True	56972224	52.6	815.7034	577159	1	1	1	2.66
0_0_0_0_0_0_d42_2-SM	Sphingomyelin	042_A02.d	812.6781	True	155583920	47.7	813.6875	1078546	1	1	1	7.27
0_0_0_0_0_0_d43_0-SM	Sphingomyelin	042_A02.d	830.7143	True	1139961	56.4	831.7283	9362	1	1	1	0.05
0_0_0_0_0_0_d43_1-SM	Sphingomyelin	042_A02.d	828.7086	True	9107301	54.8	829.716	157950	1	1	1	0.43
0_0_0_0_0_0_d44_1-SM	Sphingomyelin	042_A02.d	842.7245	True	4783364	57.1	843.7329	47014	1	1	1	0.22
0_0_0_0_0_0_t36_0-SM	Sphingomyelin	042_A02.d	748.6084	True	1338041	32.3	749.6188	12817	1	1	1	0.06
0_0_0_0_0_0_t40_0-SM	Sphingomyelin	042_A02.d	804.664	True	3093971	43.7	805.679	19650	1	1	1	0.14
0_0_0_0_0_0_t42_0-SM	Sphingomyelin	042_A02.d	832.7011	True	3211969	49.6	833.7118	35057	1	1	1	0.15
0_0_0_0_0_0_t42_1-SM	Sphingomyelin	042_A02.d	830.6847	True	1859573	44.5	831.6956	14257	1	1	1	0.09
0_0_0_0_0_0_t44_1-SM	Sphingomyelin	042_A02.d	858.7134	True	418969	49.9	859.7282	4466	1	1	1	0.02
1_0_0_0_0_0_d34_1	Neutral	042_A02.d	699.5583	True	186612	29.2	700.5655	1973	1	1	1	0.01
1_0_0_0_0_0_d40_1	Neutral	042_A02.d	783.6488	True	1603501	46.7	784.6559	21668	1	1	1	0.07
1_0_0_0_0_0_d41_1	Neutral	042_A02.d	797.6738	True	4080478	49.5	798.6832	51737	1	1	1	0.19
1_0_0_0_0_0_d42_1	Neutral	042_A02.d	811.6895	True	14392828	52	812.6989	157635	1	1	1	0.67
1_0_0_0_0_0_d42_2	Neutral	042_A02.d	809.6718	True	18742116	47.2	810.6806	202274	1	1	1	0.88
1_0_0_0_0_0_d42_2	Neutral	042_A02.d	809.659	True	6463102	48.8	810.6665	49067	1	1	1	0.3
1_0_0_0_0_0_d43_1	Neutral	042_A02.d	825.7053	True	5364008	54.2	826.7139	72571	1	1	1	0.25
1_0_0_0_0_0_d43_2	Neutral	042_A02.d	823.6902	True	9331772	49.9	824.6986	122876	1	1	1	0.44
1_0_0_0_0_0_t44_2	Neutral	042_A02.d	853.7029	True	14175565	51	854.71	121056	1	1	1	0.66
1_0_0_0_0_1_d36_2	Sulfate SM4	042_A02.d	805.5444	True	159615	25.6	806.5526	2376	1	1	1	0.01
1_0_0_0_0_1_d41_1	Sulfate SM4	042_A02.d	877.6305	True	2239896	43.1	878.6385	16395	1	1	1	0.1
1_0_0_0_0_1_d42_1	Sulfate SM4	042_A02.d	891.6477	True	9080557	45.9	892.6565	68042	1	1	1	0.42
1_0_0_0_0_1_d42_2	Sulfate SM4	042_A02.d	889.6346	True	7510510	39.4	890.6417	63276	1	1	1	0.35
1_0_0_0_0_1_d42_2	Sulfate SM4	042_A02.d	889.634	True	10714795	40.8	890.6414	72103	1	1	1	0.5
1_0_0_0_0_1_d43_1	Sulfate SM4	042_A02.d	905.6624	True	5496731	48.9	906.6718	49027	1	1	1	0.26
1_0_0_0_0_1_d43_2	Sulfate SM4	042_A02.d	903.6407	True	5948602	43.5	904.6485	53789	1	1	1	0.28
1_0_0_0_0_1_t44_2	Sulfate SM4	042_A02.d	933.6582	True	8769268	45	934.6657	52881	1	1	1	0.41
1_0_0_1_0_0_t44_2	Acidic GM4	042_A02.d	1144.7993	True	406474	43.6	1145.8047	2576	1	1	1	0.02
2_0_0_0_0_0_d34_1	Neutral	042_A02.d	861.6176	True	1076928	28.4	862.6249	6813	1	1	1	0.05
2_0_0_0_0_0_d36_1	Neutral	042_A02.d	889.6479	True	3284181	33.8	890.6548	23560	1	1	1	0.15
2_0_0_0_0_0_d38_1	Neutral	042_A02.d	917.6815	True	1827965	39.3	918.6892	14266	1	1	1	0.09
2_0_0_0_0_0_d40_1	Neutral	042_A02.d	945.7145	True	462986	45.6	946.7205	3435	1	1	1	0.02
2_0_0_0_0_0_d41_1	Neutral	042_A02.d	959.7253	True	269345	48.5	960.7353	2229	1	1	1	0.01
2_0_0_0_0_0_d42_1	Neutral	042_A02.d	973.746	True	676637	51.1	974.754	6482	1	1	1	0.03
2_0_0_0_0_0_d42_2	Neutral	042_A02.d	971.7286	True	1403463	46.1	972.7356	14052	1	1	1	0.07
2_0_0_0_0_0_d43_1	Neutral	042_A02.d	987.7604	True	427019	53.4	988.7656	4128	1	1	1	0.02
2_0_0_0_0_0_d43_2	Neutral	042_A02.d	985.7461	True	563364	48.9	986.7541	5082	1	1	1	0.03
2_0_0_0_0_0_d44_1	Neutral	042_A02.d	1001.7596	True	325413	55.7	1002.768	2797	1	1	1	0.02
2_0_0_1_0_0_d34_1	Acidic GM3	042_A02.d	1152.7086	True	87492	23.9	1153.7199	700	1	1	1	0.02
2_0_0_1_0_0_d36_1	Acidic GM3	042_A02.d	1180.7413	True	436650	26	1181.7495	3170	1	1	1	0.08
2_0_0_1_0_0_d36_1	Acidic GM3	042_A02.d	1180.7447	True	3635976	28.2	1181.7514	14786	1	1	1	0.65
2_0_0_1_0_0_d36_2	Acidic GM3	042_A02.d	1178.725	True	158477	25.1	1179.7334	1364	1	1	1	0.03
2_0_0_1_0_0_d38_1	Acidic GM3	042_A02.d	1208.776	True	261991	30.4	1209.7849	2704	1	1	1	0.05
2_0_0_1_0_0_d38_1	Acidic GM3	042_A02.d	1208.7767	True	6245041	32.5	1209.7836	27877	1	1	1	1.12
2_0_0_1_0_0_d40_1	Acidic GM3	042_A02.d	1236.8099	True	1680117	39	1237.8176	8822	2	1	2	0.3
2_0_0_1_0_0_d40_1	Acidic GM3	042_A02.d	1236.7851	True	173942	53.1	1237.7929	1177	1	1	1	0.03
2_0_0_1_0_0_d40_1	Acidic GM3	042_A02.d	1236.8424	True	141193	57.9	1237.8444	1533	1	1	1	0.03
2_0_0_1_0_0_d42_1	Acidic GM3	042_A02.d	1264.8417	True	570842	45.9	1265.8483	1730	2	1	2	0.1
2_0_0_1_0_0_d42_2	Acidic GM3	042_A02.d	1262.8344	True	151580	39.6	632.4209	1010	2	2	1	0.03
2_0_0_1_0_0_d42_2	Acidic GM3	042_A02.d	1262.8237	True	91585	41	632.4222	978	2	2	1	0.02
2_0_0_2_0_0_d36_1	Acidic GD3	042_A02.d	1471.8335	True	48025	23.9	1472.8375	445	1	1	1	0.01
2_0_0_2_0_0_d36_1	Acidic GD3	042_A02.d	1471.8408	True	3662638	26.5	736.9278	22772	2	1	2	0.66
2_0_0_2_0_0_d36_2	Acidic GD3	042_A02.d	1469.8233	True	247625	33.4	752.9457	2229	2	2	1	0.04
2_0_0_2_0_0_d40_1	Acidic GD3	042_A02.d	1527.8643	True	523752	27.9	764.9394	3646	2	2	1	0.09
2_0_0_2_0_0_d42_1	Acidic GD3	042_A02.d	1555.9038	True	2102958	32.5	778.9572	6760	2	1	2	0.38
2_0_0_3_0_0_d40_1	Acidic GT3	042_A02.d	1818.9944	True	49132	28.3	1820.025	788	1	1	1	0.01
2_0_0_3_0_0_d42_2	Acidic GT3	042_A02.d	1845.0238	True	111919	26	923.517	1700	2	2	1	0.02
2_1_0_1_0_0_d36_1	Acidic GM2	042_A02.d	1383.8249	True	4798812	28.2	692.9179	15786	2	1	2	0.86
2_1_0_1_0_0_d36_2	Acidic GM2	042_A02.d	1381.8105	True	273916	25.2	691.9069	1453	2	2	1	0.05
2_1_0_1_0_0_d38_1	Acidic GM2	042_A02.d	1411.848	True	193158	39.2	706.9335	1712	2	2	1	0.03
3_1_0_0_0_0_d34_1	Neutral	042_A02.d	1226.7414	True	601175	27.2	1227.7466	1937	2	1	2	0.11
3_1_0_0_0_0_d34_1	Neutral	042_A02.d	1226.7291	True	108501	28.4	1227.7392	1287	1	1	1	0.02
3_1_0_0_0_0_d34_1	Neutral	042_A02.d	1226.7319	True	108517	45.2	1244.7658	791	1	1	1	0.02
3_1_0_0_0_0_d36_1	Neutral	042_A02.d	1254.7695	True	194515	27.9	1255.7763	1294	1	1	1	0.03
3_1_0_0_0_0_d36_1	Neutral	042_A02.d	1254.7742	True	76196	30.5	1272.8186	924	1	1	1	0.01
3_1_0_0_0_0_d36_1	Neutral	042_A02.d	1254.7814	True	2844369	33.3	1272.8156	12982	2	1	2	0.51
3_1_0_1_0_0_d34_1	Acidic GM1	042_A02.d	1517.8454	True	1237887	23.8	759.9297	7272	2	1	2	0.22
3_1_0_1_0_0_d36_1	Acidic GM1	042_A02.d	1545.868	True	204301	25.4	1546.8735	1120	1	1	1	0.04
3_1_0_1_0_0_d36_1	Acidic GM1	042_A02.d	1545.8798	True	278917	35.2	773.9468	2630	2	2	1	0.05
3_1_0_1_0_0_d36_2	Acidic GM1	042_A02.d	1543.8635	True	3900956	24.9	772.9387	21660	2	1	2	0.7
3_1_0_1_0_0_d36_2	Acidic GM1	042_A02.d	1543.8783	True	13309370	55.6	1544.8866	171341	1	1	1	2.39
3_1_0_1_0_0_d38_1	Acidic GM1	042_A02.d	1573.9167	True	246575056	32.5	787.9629	614482	2	1	2	44.21
3_1_0_1_0_0_d38_1	Acidic GM1	042_A02.d	1573.908	True	3443053	34.5	1591.94	15257	1	1	1	0.62
3_1_0_1_0_0_d40_1	Acidic GM1	042_A02.d	1601.8976	True	95242	27.6	1619.9356	828	1	1	1	0.02
3_1_0_1_0_0_d40_1	Acidic GM1	042_A02.d	1601.9438	True	39570788	38.9	801.9793	183711	2	1	2	7.1
3_1_0_1_0_0_d42_1	Acidic GM1	042_A02.d	1629.9758	True	4482299	45.2	815.9914	25500	2	1	2	0.8
3_1_0_2_0_0_d36_1	Acidic GD1	042_A02.d	1836.9701	True	64252984	25.7	919.4928	202280	2	1	2	11.52
3_1_0_2_0_0_d36_1	Acidic GD1	042_A02.d	1836.9717	True	4632382	26.1	936.5208	22531	2	2	1	0.83
3_1_0_2_0_0_d36_1	Acidic GD1	042_A02.d	1836.9607	True	460951	29.9	936.5123	4594	2	2	1	0.08
3_1_0_2_0_0_d36_1+Lactone1	Acidic GD1 Lactone	042_A02.d	1818.9598	True	4466186	27.1	910.4868	19831	2	1	2	0.8
3_1_0_2_0_0_d36_1+OAc1	Acidic GD1 OAc	042_A02.d	1878.9691	True	2272709	25.7	940.4902	7432	2	1	2	0.41
3_1_0_2_0_0_d36_1+OAc1	Acidic GD1 OAc	042_A02.d	1878.9825	True	71934	29.7	1897.019	627	1	1	1	0.01
3_1_0_2_0_0_d36_1+OAc1	Acidic GD1 OAc	042_A02.d	1879.0206	True	3008565	32.3	940.5179	11563	2	2	1	0.54
3_1_0_2_0_0_d36_2	Acidic GD1	042_A02.d	1834.9364	True	13122	23.2	1852.9763	170	1	1	1	0
3_1_0_2_0_0_d36_2	Acidic GD1	042_A02.d	1834.956	True	1403844	23.2	918.487	8828	2	2	1	0.25
3_1_0_2_0_0_d36_2	Acidic GD1	042_A02.d	1834.9651	True	102317	23.5	935.5285	1175	2	2	1	0.02
3_1_0_2_0_0_d36_2+Lactone1	Acidic GD1 Lactone	042_A02.d	1816.9451	True	1608101	27.4	926.5119	7410	2	2	1	0.29
3_1_0_2_0_0_d38_1	Acidic GD1	042_A02.d	1864.9924	True	2878315	29.7	1883.0351	14679	1	1	1	0.52
3_1_0_2_0_0_d38_1	Acidic GD1	042_A02.d	1865.0019	True	61945444	29.9	933.5084	293723	2	1	2	11.11
3_1_0_2_0_0_d38_1	Acidic GD1	042_A02.d	1865.0021	True	3194808	30.4	950.5351	23508	2	2	1	0.57
3_1_0_2_0_0_d38_1	Acidic GD1	042_A02.d	1865.0185	True	243343	34	1866.029	867	1	1	1	0.04
3_1_0_2_0_0_d38_1	Acidic GD1	042_A02.d	1864.994	True	127713	34.6	1883.0272	732	1	1	1	0.02
3_1_0_2_0_0_d38_1	Acidic GD1	042_A02.d	1865.0031	True	671611	46	933.5128	2489	2	2	1	0.12
3_1_0_2_0_0_d40_1	Acidic GD1	042_A02.d	1893.0303	True	14249900	36.3	947.5226	58542	2	1	2	2.56
3_1_0_2_0_0_d40_1	Acidic GD1	042_A02.d	1893.0363	True	11406172	37.5	947.5258	48799	2	1	2	2.05
3_1_0_2_0_0_d40_1	Acidic GD1	042_A02.d	1893.0336	True	180318	46.5	947.5256	1755	2	2	1	0.03
3_1_0_2_0_0_d40_1+Lactone1	Acidic GD1 Lactone	042_A02.d	1875.027	True	3645327	38.6	938.5207	18242	2	1	2	0.65
3_1_0_2_0_0_d40_1+OAc1	Acidic GD1 OAc	042_A02.d	1935.0558	True	70419	33.7	968.5399	527	2	2	1	0.01
3_1_0_2_0_0_d40_1+OAc1	Acidic GD1 OAc	042_A02.d	1935.06	True	310504	37.3	968.5302	1391	2	2	1	0.06
3_1_0_2_0_0_d40_1+OAc1	Acidic GD1 OAc	042_A02.d	1935.0782	True	2141481	45.3	968.5459	10594	2	1	2	0.38
3_1_0_2_0_0_d40_1+OAc1	Acidic GD1 OAc	042_A02.d	1935.0895	True	139182	45.6	985.5804	758	2	2	1	0.02
3_1_0_2_0_0_d41_1	Acidic GD1	042_A02.d	1907.0114	True	1599258	29.6	954.5138	6367	2	1	2	0.29
3_1_0_2_0_0_d41_1	Acidic GD1	042_A02.d	1907.0627	True	1714619	39.2	954.541	7719	2	2	1	0.31
3_1_0_2_0_0_d41_1	Acidic GD1	042_A02.d	1907.056	True	952242	41.1	954.5346	6950	2	1	2	0.17
3_1_0_2_0_0_d41_1	Acidic GD1	042_A02.d	1907.0404	True	51459	43	971.5606	935	2	2	1	0.01
3_1_0_2_0_0_d42_1	Acidic GD1	042_A02.d	1921.0652	True	5673546	42.9	961.5405	18171	2	1	2	1.02
3_1_0_2_0_0_d42_2	Acidic GD1	042_A02.d	1919.0504	True	2398020	37.7	960.5332	8452	2	2	1	0.43
3_1_0_2_0_0_d43_2	Acidic GD1	042_A02.d	1933.0704	True	372388	39.4	967.5457	2011	2	1	2	0.07
3_1_0_2_0_0_d43_2	Acidic GD1	042_A02.d	1933.0729	True	674234	41.2	967.5429	4867	2	2	1	0.12
3_1_0_3_0_0_d36_1	Acidic GT1	042_A02.d	2128.0641	True	4300776	24.3	1065.0399	20078	2	2	1	0.77
3_1_0_3_0_0_d36_1	Acidic GT1	042_A02.d	2128.0673	True	43705	24.6	1082.0625	437	2	2	1	0.01
3_1_0_3_0_0_d36_1+OAc1	Acidic GT1 OAc	042_A02.d	2170.0706	True	419704	24.2	1086.0458	1588	2	2	1	0.08
3_1_0_3_0_0_d36_1+OAc1	Acidic GT1 OAc	042_A02.d	2170.1011	True	161907	30.4	1086.051	805	2	2	1	0.03
3_1_0_3_0_0_d36_2+OAc1+Lactone1	Acidic GT1 OAc Lactone	042_A02.d	2150.0464	True	542077	24.3	1076.0307	2492	2	2	1	0.1
3_1_0_3_0_0_d36_2+OAc1+Lactone1	Acidic GT1 OAc Lactone	042_A02.d	2150.065	True	768161	32	1093.0627	3086	2	2	1	0.14
3_1_0_3_0_0_d38_1	Acidic GT1	042_A02.d	2156.0942	True	10365112	28.5	1079.0545	43234	2	2	1	1.86
3_1_0_3_0_0_d42_1	Acidic GT1	042_A02.d	2212.1579	True	230305	39.6	1107.0824	1146	2	2	1	0.04
3_1_0_3_0_0_d42_1	Acidic GT1	042_A02.d	2212.1561	True	532689	41.3	1107.084	3466	2	2	1	0.1
3_1_1_0_0_0_d36_1	Neutral Fuc	042_A02.d	1400.8406	True	697231	33.4	701.4265	4320	2	1	2	0.13
