# Supplementary material for: Profiling Intact Glycosphingolipids with Automated Structural Annotation and Quantitation from Human Samples with Nanoflow Liquid Chromatography Mass Spectrometry
Source: Anal Chem. 2024 Apr 2;96(15):5951–9. doi: 10.1021/acs.analchem.4c00077 (PMC11024888; doi:10.1021/acs.analchem.4c00077)
Supplement: Supplementary file 2 — ac4c00077_si_002.zip [file ac4c00077_si_002.zip › Python3 Script/OutputFolder1/Example_File_1_Comp.csv]

File	Abundance	Mass	Class	Hexose	HexoseNAc	Pentose	NeuAc	NeuGc	Sulfate	Cera OH	Cera CN	Cera Unsat	Mod	RT	glycan ID	Rel Abund
Example_File_1	2471633	1553.9227	Sia GD3	2	0	0	2	0	0	d	42	2		38.4	1.42570961396e+50	0.514164859281
Example_File_1	2337566	1555.9364	Sia GD3	2	0	0	2	0	0	d	42	1		43.6	1.41861653131e+50	0.486275386941
Example_File_1	305607	1541.9207	Sia GD3	2	0	0	2	0	0	d	41	1		40.5	1.40735766995e+50	0.0635743171217
Example_File_1	1459956	1527.9064	Sia GD3	2	0	0	2	0	0	d	40	1		37.1	1.39618816463e+50	0.303709357861
Example_File_1	658486	1499.867	Sia GD3	2	0	0	2	0	0	d	38	1		31.5	1.37411439105e+50	0.136982457156
Example_File_1	77650	1441.7991	Sia GD3	2	0	0	2	0	0	d	34	2		44.9	1.33766332876e+50	0.016153248206
Example_File_1	199776	1459.7859	Sia GD3	2	0	0	2	0	0	t	34	1		51.2	1.33110113655e+50	0.0415586775738
Example_File_1	199807	1443.8338	Sia GD3	2	0	0	2	0	0	d	34	1		22.5	1.33100828732e+50	0.0415651263915
Example_File_1	2012591	1627.9537	Sia GM1	3	1	0	1	0	0	d	42	2		42.4	1.42889071884e+31	0.418672014942
Example_File_1	92826	1613.9663	Sia GM1	3	1	0	1	0	0	d	41	2		49	1.41755031631e+31	0.0193102565096
Example_File_1	283363	1615.9481	Sia GM1	3	1	0	1	0	0	d	41	1		43.5	1.41049782718e+31	0.0589469783825
Example_File_1	4415751	1599.9288	Sia GM1	3	1	0	1	0	0	d	40	2		36.1	1.40629991698e+31	0.918592684083
Example_File_1	587587	1601.9468	Sia GM1	3	1	0	1	0	0	d	40	1		40.2	1.39930339998e+31	0.122233595024
Example_File_1	89700	1571.901	Sia GM1	3	1	0	1	0	0	d	38	2		59.2	1.38406627632e+31	0.0186599660538
Example_File_1	9548102	1543.8654	Sia GM1	3	1	0	1	0	0	d	36	2		26.2	1.36218415013e+31	1.98625707022
Example_File_1	1109913	1545.8762	Sia GM1	3	1	0	1	0	0	d	36	1		29	1.35540711455e+31	0.230891180632
Example_File_1	4344450	1531.8076	Sia GM1	3	1	0	1	0	0	t	34	2		55.6	1.34074150265e+31	0.903760195347
Example_File_1	156430	1515.8534	Sia GM1	3	1	0	1	0	0	d	34	2		55.6	1.34064798096e+31	0.0325415662185
Example_File_1	1399479	1517.8464	Sia GM1	3	1	0	1	0	0	d	34	1		24.4	1.33397809051e+31	0.291128546634
Example_File_1	190076	1489.8087	Sia GM1	3	1	0	1	0	0	d	32	1		29	1.31288785993e+31	0.0395408217129
Example_File_1	359052	1465.9019	Sia GM2	2	1	0	1	0	0	d	42	2		40	1.42730640873e+29	0.0746922868625
Example_File_1	237979	1467.9805	Sia GM2	2	1	0	1	0	0	d	42	1		55.6	1.42020538182e+29	0.0495059092701
Example_File_1	309903	1411.9107	Sia GM2	2	1	0	1	0	0	d	38	1		51.2	1.37565339917e+29	0.0644679984391
Example_File_1	2546291	1383.821	Sia GM2	2	1	0	1	0	0	d	36	1		28.5	1.3539042808e+29	0.529695692566
Example_File_1	303808	1369.8188	Sia GM2	2	1	0	1	0	0	t	34	2		45.1	1.33925492968e+29	0.0632000776687
Example_File_1	54675	1353.8097	Sia GM2	2	1	0	1	0	0	d	34	2		63.5	1.33916151168e+29	0.011373842185
Example_File_1	170527	1371.8344	Sia GM2	2	1	0	1	0	0	t	34	1		60.3	1.33259196983e+29	0.0354741140609
Example_File_1	24198195	1262.8238	Sia GM3	2	0	0	1	0	0	d	42	2		40.2	1.42570961396e+27	5.03386284575
Example_File_1	24222098	1264.8407	Sia GM3	2	0	0	1	0	0	d	42	1		46.1	1.41861653131e+27	5.03883530025
Example_File_1	3137889	1248.8114	Sia GM3	2	0	0	1	0	0	d	41	2		38.9	1.4143944583e+27	0.65276368139
Example_File_1	8138930	1250.8224	Sia GM3	2	0	0	1	0	0	d	41	1		43.1	1.40735766995e+27	1.69311212391
Example_File_1	11127550	1234.7951	Sia GM3	2	0	0	1	0	0	d	40	2		35.5	1.40316910545e+27	2.31482391597
Example_File_1	14959624	1236.8098	Sia GM3	2	0	0	1	0	0	d	40	1		39.7	1.39618816463e+27	3.11199638816
Example_File_1	1609046	1206.7673	Sia GM3	2	0	0	1	0	0	d	38	2		30.4	1.38098496301e+27	0.334724010469
Example_File_1	11973424	1208.7924	Sia GM3	2	0	0	1	0	0	d	38	1		34.1	1.37411439105e+27	2.49078801994
Example_File_1	6143917	1180.7447	Sia GM3	2	0	0	1	0	0	d	36	1		28.8	1.35238960445e+27	1.27809679663
Example_File_1	267271	1168.729	Sia GM3	2	0	0	1	0	0	t	34	1		31.8	1.33110113655e+27	0.0555994179172
Example_File_1	1248665	1152.722	Sia GM3	2	0	0	1	0	0	d	34	1		24.1	1.33100828732e+27	0.259755256551
Example_File_1	555541	1124.7336	Sia GM3	2	0	0	1	0	0	d	32	1		44.2	1.30996500941e+27	0.115567181734
Example_File_1	5548241	1336.869	Neutral GA1 Gb4	3	1	0	0	0	0	d	42	2		45.4	142889071.884	1.15418047624
Example_File_1	5138030	1338.8752	Neutral GA1 Gb4	3	1	0	0	0	0	d	42	1		49.3	142178180.98	1.06884576793
Example_File_1	253332745	1324.8684	Neutral GA1 Gb4	3	1	0	0	0	0	d	41	1		46.6	141049782.718	52.6998932221
Example_File_1	1199776	1308.8308	Neutral GA1 Gb4	3	1	0	0	0	0	d	40	2		39	140629991.698	0.249585054986
Example_File_1	2378578	1310.8188	Neutral GA1 Gb4	3	1	0	0	0	0	d	40	1		31.7	139930339.998	0.494806964731
Example_File_1	2872896	1280.8369	Neutral GA1 Gb4	3	1	0	0	0	0	d	38	2		44.2	138406627.632	0.597638147561
Example_File_1	1715274	1282.8286	Neutral GA1 Gb4	3	1	0	0	0	0	d	38	1		37.2	137718037.444	0.356822236489
Example_File_1	3279305	1252.7687	Neutral GA1 Gb4	3	1	0	0	0	0	d	36	2		46	136218415.013	0.682181939578
Example_File_1	3220136	1254.7857	Neutral GA1 Gb4	3	1	0	0	0	0	d	36	1		31.3	135540711.455	0.669873226853
Example_File_1	1111155	1240.7014	Neutral GA1 Gb4	3	1	0	0	0	0	t	34	2		64.1	134074150.265	0.231149549393
Example_File_1	3066877	1224.7725	Neutral GA1 Gb4	3	1	0	0	0	0	d	34	2		29.7	134064798.096	0.637991312278
Example_File_1	2409894	1242.7881	Neutral GA1 Gb4	3	1	0	0	0	0	t	34	1		42.9	133407114.691	0.501321518766
Example_File_1	12579156	1226.7592	Neutral GA1 Gb4	3	1	0	0	0	0	d	34	1		26.9	133397809.051	2.61679625358
Example_File_1	1596050	1198.6964	Neutral GA1 Gb4	3	1	0	0	0	0	d	32	1		38.4	131288785.993	0.332020499668
Example_File_1	2814903	971.7325	Neutral G2	2	0	0	0	0	0	d	42	2		42.1	14257.0961396	0.585574073856
Example_File_1	2254663	973.7461	Neutral G2	2	0	0	0	0	0	d	42	1		46	14186.1653131	0.469029376174
Example_File_1	273049	957.7252	Neutral G2	2	0	0	0	0	0	d	41	2		38.6	14143.944583	0.0568013943259
Example_File_1	603043	943.7039	Neutral G2	2	0	0	0	0	0	d	40	2		35.7	14031.6910545	0.125448850714
Example_File_1	1309434	945.7202	Neutral G2	2	0	0	0	0	0	d	40	1		39.7	13961.8816463	0.27239681148
Example_File_1	138615	887.5843	Neutral G2	2	0	0	0	0	0	d	36	2		23.4	13591.5155247	0.0288355763049
Example_File_1	882164	889.6469	Neutral G2	2	0	0	0	0	0	d	36	1		42.2	13523.8960445	0.183513381203
Example_File_1	357164	875.5577	Neutral G2	2	0	0	0	0	0	t	34	2		59.4	13377.5664224	0.0742995330619
Example_File_1	589296	877.5819	Neutral G2	2	0	0	0	0	0	t	34	1		34.4	13311.0113655	0.122589112103
Example_File_1	2445285	861.6221	Neutral G2	2	0	0	0	0	0	d	34	1		27.9	13310.0828732	0.508683780289
Example_File_1	3835290	833.5965	Neutral G2	2	0	0	0	0	0	d	32	1		39.4	13099.6500941	0.797841485024
Example_File_1	206127	891.621	Sulfatide	1	0	0	0	0	1	d	42	1		37.7	14.170436129	0.0428798530968
Example_File_1	200315	863.6334	Sulfatide	1	0	0	0	0	1	d	40	1		39.5	13.946401141	0.0416708037912
Example_File_1	3906963	835.5655	Sulfatide	1	0	0	0	0	1	d	38	1		61.4	13.7259081525	0.812751359572
Example_File_1	10311154	805.5153	Sulfatide	1	0	0	0	0	1	d	36	2		21.6	13.57644567	2.14499201356
Example_File_1	4655843	807.5711	Sulfatide	1	0	0	0	0	1	d	36	1		30.9	13.5089011642	0.968538153088
Example_File_1	618339	795.5505	Sulfatide	1	0	0	0	0	1	t	34	1		23	13.2962525252	0.128630822182
Example_File_1	2353376	779.5546	Sulfatide	1	0	0	0	0	1	d	34	1		31	13.2953250624	0.489564283968
