# Supplementary material for: Profiling Intact Glycosphingolipids with Automated Structural Annotation and Quantitation from Human Samples with Nanoflow Liquid Chromatography Mass Spectrometry
Source: Anal Chem. 2024 Apr 2;96(15):5951–9. doi: 10.1021/acs.analchem.4c00077 (PMC11024888; doi:10.1021/acs.analchem.4c00077)
Supplement: Supplementary file 2 — ac4c00077_si_002.zip [file ac4c00077_si_002.zip › Python3 Script/OutputFolder1/Example_File_2_Comp.csv]

File	Abundance	Mass	Class	Hexose	HexoseNAc	Pentose	NeuAc	NeuGc	Sulfate	Cera OH	Cera CN	Cera Unsat	Mod	RT	glycan ID	Rel Abund
Example_File_2	762994	2212.1579	Acidic GT1	3	1	0	3	0	0	d	42	1		39.6	1.4217818098e+77	0.0285729425374
Example_File_2	10365112	2156.0942	Acidic GT1	3	1	0	3	0	0	d	38	1		28.5	1.37718037444e+77	0.38815737682
Example_File_2	1310238	2150.0464	Acidic GT1 OAc Lactone	3	1	0	3	0	0	d	36	2	OAc1+Lactone1	24.3	1.36218415013e+77	0.0490663820217
Example_File_2	4926092	2128.0641	Acidic GT1	3	1	0	3	0	0	d	36	1		24.3	1.35540711455e+77	0.18447450917
Example_File_2	111919	1845.0238	Acidic GT3	2	0	0	3	0	0	d	42	2		26	1.42570961396e+73	0.00419119305766
Example_File_2	49132	1818.9944	Acidic GT3	2	0	0	3	0	0	d	40	1		28.3	1.39618816463e+73	0.00183991723755
Example_File_2	1046622	1933.0704	Acidic GD1	3	1	0	2	0	0	d	43	2		39.4	1.4403218446e+54	0.0391943714686
Example_File_2	2398020	1919.0504	Acidic GD1	3	1	0	2	0	0	d	42	2		37.7	1.42889071884e+54	0.0898021316857
Example_File_2	5673546	1921.0652	Acidic GD1	3	1	0	2	0	0	d	42	1		42.9	1.4217818098e+54	0.212465502797
Example_File_2	4317578	1907.0114	Acidic GD1	3	1	0	2	0	0	d	41	1		29.6	1.41049782718e+54	0.161686603164
Example_File_2	32143303	1893.0303	Acidic GD1	3	1	0	2	0	0	d	40	1		36.3	1.39930339998e+54	1.20371687009
Example_File_2	69061234	1864.9924	Acidic GD1	3	1	0	2	0	0	d	38	1		29.7	1.37718037444e+54	2.58623615735
Example_File_2	3127384	1834.9364	Acidic GD1	3	1	0	2	0	0	d	36	2		23.2	1.36218415013e+54	0.117115682855
Example_File_2	79165711	1836.9701	Acidic GD1	3	1	0	2	0	0	d	36	1		25.7	1.35540711455e+54	2.96463315745
Example_File_2	2102958	1555.9038	Acidic GD3	2	0	0	2	0	0	d	42	1		32.5	1.41861653131e+50	0.078752517179
Example_File_2	523752	1527.8643	Acidic GD3	2	0	0	2	0	0	d	40	1		27.9	1.39618816463e+50	0.0196137005007
Example_File_2	247625	1469.8233	Acidic GD3	2	0	0	2	0	0	d	36	2		33.4	1.35915155247e+50	0.00927317239167
Example_File_2	3710663	1471.8335	Acidic GD3	2	0	0	2	0	0	d	36	1		23.9	1.35238960445e+50	0.138958577229
Example_File_2	4482299	1629.9758	Acidic GM1	3	1	0	1	0	0	d	42	1		45.2	1.4217818098e+31	0.16785514927
Example_File_2	39666030	1601.8976	Acidic GM1	3	1	0	1	0	0	d	40	1		27.6	1.39930339998e+31	1.48543133481
Example_File_2	250018109	1573.9167	Acidic GM1	3	1	0	1	0	0	d	38	1		32.5	1.37718037444e+31	9.36279061402
Example_File_2	17210326	1543.8635	Acidic GM1	3	1	0	1	0	0	d	36	2		24.9	1.36218415013e+31	0.644500029944
Example_File_2	483218	1545.868	Acidic GM1	3	1	0	1	0	0	d	36	1		25.4	1.35540711455e+31	0.0180957650349
Example_File_2	1237887	1517.8454	Acidic GM1	3	1	0	1	0	0	d	34	1		23.8	1.33397809051e+31	0.0463569492273
Example_File_2	193158	1411.848	Acidic GM2	2	1	0	1	0	0	d	38	1		39.2	1.37565339917e+29	0.00723346767423
Example_File_2	273916	1381.8105	Acidic GM2	2	1	0	1	0	0	d	36	2		25.2	1.36067380221e+29	0.0102577295864
Example_File_2	4798812	1383.8249	Acidic GM2	2	1	0	1	0	0	d	36	1		28.2	1.3539042808e+29	0.179708070474
Example_File_2	243165	1262.8344	Acidic GM3	2	0	0	1	0	0	d	42	2		39.6	1.42570961396e+27	0.00910615230539
Example_File_2	570842	1264.8417	Acidic GM3	2	0	0	1	0	0	d	42	1		45.9	1.41861653131e+27	0.0213771480037
Example_File_2	1995252	1236.8099	Acidic GM3	2	0	0	1	0	0	d	40	1		39	1.39618816463e+27	0.0747190944405
Example_File_2	6507032	1208.776	Acidic GM3	2	0	0	1	0	0	d	38	1		30.4	1.37411439105e+27	0.24367826146
Example_File_2	158477	1178.725	Acidic GM3	2	0	0	1	0	0	d	36	2		25.1	1.35915155247e+27	0.00593471798532
Example_File_2	4072626	1180.7413	Acidic GM3	2	0	0	1	0	0	d	36	1		26	1.35238960445e+27	0.152513530479
Example_File_2	87492	1152.7086	Acidic GM3	2	0	0	1	0	0	d	34	1		23.9	1.33100828732e+27	0.00327643977342
Example_File_2	406474	1144.7993	Acidic GM4	1	0	0	1	0	0	t	44	2		43.6	1.44710697757e+25	0.0152218212003
Example_File_2	697231	1400.8406	Neutral Fuc	3	1	1	0	0	0	d	36	1		33.4	1.35540711361e+17	0.0261102201305
Example_File_2	3115080	1254.7695	Neutral	3	1	0	0	0	0	d	36	1		27.9	135540711.455	0.116654917128
Example_File_2	818193	1226.7414	Neutral	3	1	0	0	0	0	d	34	1		27.2	133397809.051	0.0306400595201
Example_File_2	325413	1001.7596	Neutral	2	0	0	0	0	0	d	44	1		55.7	14414.0518727	0.0121862124078
Example_File_2	563364	985.7461	Neutral	2	0	0	0	0	0	d	43	2		48.9	14371.1529087	0.0210971084958
Example_File_2	427019	987.7604	Neutral	2	0	0	0	0	0	d	43	1		53.4	14299.6546356	0.0159911996023
Example_File_2	1403463	971.7286	Neutral	2	0	0	0	0	0	d	42	2		46.1	14257.0961396	0.052557513758
Example_File_2	676637	973.746	Neutral	2	0	0	0	0	0	d	42	1		51.1	14186.1653131	0.0253390067545
Example_File_2	269345	959.7253	Neutral	2	0	0	0	0	0	d	41	1		48.5	14073.5766995	0.0100865527222
Example_File_2	462986	945.7145	Neutral	2	0	0	0	0	0	d	40	1		45.6	13961.8816463	0.0173381079977
Example_File_2	1827965	917.6815	Neutral	2	0	0	0	0	0	d	38	1		39.3	13741.1439105	0.0684544556121
Example_File_2	3284181	889.6479	Neutral	2	0	0	0	0	0	d	36	1		33.8	13523.8960445	0.122987487445
Example_File_2	1076928	861.6176	Neutral	2	0	0	0	0	0	d	34	1		28.4	13310.0828732	0.0403292841895
Example_File_2	14175565	853.7029	Neutral	1	0	0	0	0	0	t	44	2		51	144.710697757	0.530852934859
Example_File_2	9331772	823.6902	Neutral	1	0	0	0	0	0	d	43	2		49.9	143.552186161	0.349460395662
Example_File_2	5364008	825.7053	Neutral	1	0	0	0	0	0	d	43	1		54.2	142.83799618	0.20087378453
Example_File_2	25205218	809.6718	Neutral	1	0	0	0	0	0	d	42	2		47.2	142.412883096	0.943896341984
Example_File_2	14392828	811.6895	Neutral	1	0	0	0	0	0	d	42	1		52	141.70436129	0.538989097416
Example_File_2	4080478	797.6738	Neutral	1	0	0	0	0	0	d	41	1		49.5	140.579723502	0.152807575707
Example_File_2	1603501	783.6488	Neutral	1	0	0	0	0	0	d	40	1		46.7	139.46401141	0.0600486267672
Example_File_2	186612	699.5583	Neutral	1	0	0	0	0	0	d	34	1		29.2	132.953250624	0.00698833012158
Example_File_2	8769268	933.6582	Sulfate SM4	1	0	0	0	0	1	t	44	2		45	14.4710697757	0.328395492833
Example_File_2	5948602	903.6407	Sulfate SM4	1	0	0	0	0	1	d	43	2		43.5	14.3552186161	0.222765923616
Example_File_2	5496731	905.6624	Sulfate SM4	1	0	0	0	0	1	d	43	1		48.9	14.283799618	0.205844055138
Example_File_2	18225305	889.6346	Sulfate SM4	1	0	0	0	0	1	d	42	2		39.4	14.2412883096	0.682509420114
Example_File_2	9080557	891.6477	Sulfate SM4	1	0	0	0	0	1	d	42	1		45.9	14.170436129	0.340052783335
Example_File_2	2239896	877.6305	Sulfate SM4	1	0	0	0	0	1	d	41	1		43.1	14.0579723502	0.0838806330032
Example_File_2	159615	805.5444	Sulfate SM4	1	0	0	0	0	1	d	36	2		25.6	13.57644567	0.00597733432124
Example_File_2	418969	858.7134	Sphingomyelin	0	0	0	0	0	0	t	44	1	SM	49.9	1.43831091526	0.0156897395811
Example_File_2	4783364	842.7245	Sphingomyelin	0	0	0	0	0	0	d	44	1	SM	57.1	1.43821058774	0.179129566821
Example_File_2	9107301	828.7086	Sphingomyelin	0	0	0	0	0	0	d	43	1	SM	54.8	1.426796218	0.341054304678
Example_File_2	155583920	812.6781	Sphingomyelin	0	0	0	0	0	0	d	42	2	SM	47.7	1.42254980068	5.82637662406
Example_File_2	1139961	830.7143	Sphingomyelin	0	0	0	0	0	0	d	43	0	SM	56.4	1.41969772935	0.0426897723283
Example_File_2	1859573	830.6847	Sphingomyelin	0	0	0	0	0	0	t	42	1	SM	44.5	1.41557117982	0.0696381262147
Example_File_2	56972224	814.6954	Sphingomyelin	0	0	0	0	0	0	d	42	1	SM	52.6	1.41547243849	2.13352147275
Example_File_2	3211969	832.7011	Sphingomyelin	0	0	0	0	0	0	t	42	0	SM	49.6	1.40852853714	0.120283259985
Example_File_2	4251539	816.7001	Sphingomyelin	0	0	0	0	0	0	d	42	0	SM	54.2	1.40843028705	0.159213544985
Example_File_2	16744212	800.6781	Sphingomyelin	0	0	0	0	0	0	d	41	1	SM	50	1.40423853025	0.627044783195
Example_File_2	1720287	802.6887	Sphingomyelin	0	0	0	0	0	0	d	41	0	SM	51.8	1.3972522689	0.0644220814302
Example_File_2	3093971	804.664	Sphingomyelin	0	0	0	0	0	0	t	40	0	SM	43.7	1.38625966193	0.1158644178
Example_File_2	3131582	772.6388	Sphingomyelin	0	0	0	0	0	0	d	39	1	SM	43.9	1.38203748017	0.117272891447
Example_File_2	474108256	758.6273	Sphingomyelin	0	0	0	0	0	0	d	38	1	SM	40.7	1.37106892874	17.7546192436
Example_File_2	8202606	744.6145	Sphingomyelin	0	0	0	0	0	0	d	37	1	SM	37.7	1.3601874293	0.30717487935
Example_File_2	185229472	728.5865	Sphingomyelin	0	0	0	0	0	0	d	36	2	SM	31.6	1.35613925243	6.93655659112
Example_File_2	812061248	730.6004	Sphingomyelin	0	0	0	0	0	0	d	36	1	SM	34.8	1.34939229097	30.4104349129
Example_File_2	695474	714.5662	Sphingomyelin	0	0	0	0	0	0	d	35	2	SM	28.8	1.34537624249	0.0260444232041
Example_File_2	1338041	748.6084	Sphingomyelin	0	0	0	0	0	0	t	36	0	SM	32.3	1.34277255985	0.0501075612726
Example_File_2	14675972	716.5848	Sphingomyelin	0	0	0	0	0	0	d	35	1	SM	32.5	1.33868282835	0.549592401298
Example_File_2	928353	700.5528	Sphingomyelin	0	0	0	0	0	0	d	34	2	SM	26.2	1.33469865326	0.0347653807545
Example_File_2	217629088	702.569	Sphingomyelin	0	0	0	0	0	0	d	34	1	SM	29.6	1.32805836146	8.14987198573
Example_File_2	793361	674.5357	Sphingomyelin	0	0	0	0	0	0	d	32	1	SM	24.7	1.30706172195	0.0297101396137
