# Supplementary material for: Profiling Intact Glycosphingolipids with Automated Structural Annotation and Quantitation from Human Samples with Nanoflow Liquid Chromatography Mass Spectrometry
Source: Anal Chem. 2024 Apr 2;96(15):5951–9. doi: 10.1021/acs.analchem.4c00077 (PMC11024888; doi:10.1021/acs.analchem.4c00077)
Supplement: Supplementary file 2 — ac4c00077_si_002.zip [file ac4c00077_si_002.zip › Python3 Script/EXAMPLE PythonOutput_Worklist_AbsAbund.csv]

Glycan ID	Mass	Hexose	HexoseNAc	Pentose	NeuAc	NeuGc	Sulfate	Cera OH	Cera CN	Cera Unsat	Mod	Class	Example_File_1_Comp	Example_File_2_Comp
1.4217818098e+77	2212.1579	3	1	0	3	0	0	d	42	1		Acidic GT1	0	762994
1.37718037444e+77	2156.0942	3	1	0	3	0	0	d	38	1		Acidic GT1	0	10365112
1.36218415013e+77	2150.0464	3	1	0	3	0	0	d	36	2	OAc1+Lactone1	Acidic GT1 OAc Lactone	0	1310238
1.35540711455e+77	2128.0641	3	1	0	3	0	0	d	36	1		Acidic GT1	0	4926092
1.42570961396e+73	1845.0238	2	0	0	3	0	0	d	42	2		Acidic GT3	0	111919
1.39618816463e+73	1818.9944	2	0	0	3	0	0	d	40	1		Acidic GT3	0	49132
1.4403218446e+54	1933.0704	3	1	0	2	0	0	d	43	2		Acidic GD1	0	1046622
1.42889071884e+54	1919.0504	3	1	0	2	0	0	d	42	2		Acidic GD1	0	2398020
1.4217818098e+54	1921.0652	3	1	0	2	0	0	d	42	1		Acidic GD1	0	5673546
1.41049782718e+54	1907.0114	3	1	0	2	0	0	d	41	1		Acidic GD1	0	4317578
1.39930339998e+54	1893.0303	3	1	0	2	0	0	d	40	1		Acidic GD1	0	32143303
1.37718037444e+54	1864.9924	3	1	0	2	0	0	d	38	1		Acidic GD1	0	69061234
1.36218415013e+54	1834.9364	3	1	0	2	0	0	d	36	2		Acidic GD1	0	3127384
1.35540711455e+54	1836.9701	3	1	0	2	0	0	d	36	1		Acidic GD1	0	79165711
1.42570961396e+50	1553.9227	2	0	0	2	0	0	d	42	2		Sia GD3	2471633	0
1.41861653131e+50	1555.9038	2	0	0	2	0	0	d	42	1		Acidic GD3	2337566	2102958
1.40735766995e+50	1541.9207	2	0	0	2	0	0	d	41	1		Sia GD3	305607	0
1.39618816463e+50	1527.8643	2	0	0	2	0	0	d	40	1		Acidic GD3	1459956	523752
1.37411439105e+50	1499.867	2	0	0	2	0	0	d	38	1		Sia GD3	658486	0
1.35915155247e+50	1469.8233	2	0	0	2	0	0	d	36	2		Acidic GD3	0	247625
1.35238960445e+50	1471.8335	2	0	0	2	0	0	d	36	1		Acidic GD3	0	3710663
1.33766332876e+50	1441.7991	2	0	0	2	0	0	d	34	2		Sia GD3	77650	0
1.33110113655e+50	1459.7859	2	0	0	2	0	0	t	34	1		Sia GD3	199776	0
1.33100828732e+50	1443.8338	2	0	0	2	0	0	d	34	1		Sia GD3	199807	0
1.42889071884e+31	1627.9537	3	1	0	1	0	0	d	42	2		Sia GM1	2012591	0
1.4217818098e+31	1629.9758	3	1	0	1	0	0	d	42	1		Acidic GM1	0	4482299
1.41755031631e+31	1613.9663	3	1	0	1	0	0	d	41	2		Sia GM1	92826	0
1.41049782718e+31	1615.9481	3	1	0	1	0	0	d	41	1		Sia GM1	283363	0
1.40629991698e+31	1599.9288	3	1	0	1	0	0	d	40	2		Sia GM1	4415751	0
1.39930339998e+31	1601.8976	3	1	0	1	0	0	d	40	1		Acidic GM1	587587	39666030
1.38406627632e+31	1571.901	3	1	0	1	0	0	d	38	2		Sia GM1	89700	0
1.37718037444e+31	1573.9167	3	1	0	1	0	0	d	38	1		Acidic GM1	0	250018109
1.36218415013e+31	1543.8635	3	1	0	1	0	0	d	36	2		Acidic GM1	9548102	17210326
1.35540711455e+31	1545.868	3	1	0	1	0	0	d	36	1		Acidic GM1	1109913	483218
1.34074150265e+31	1531.8076	3	1	0	1	0	0	t	34	2		Sia GM1	4344450	0
1.34064798096e+31	1515.8534	3	1	0	1	0	0	d	34	2		Sia GM1	156430	0
1.33397809051e+31	1517.8454	3	1	0	1	0	0	d	34	1		Acidic GM1	1399479	1237887
1.31288785993e+31	1489.8087	3	1	0	1	0	0	d	32	1		Sia GM1	190076	0
1.42730640873e+29	1465.9019	2	1	0	1	0	0	d	42	2		Sia GM2	359052	0
1.42020538182e+29	1467.9805	2	1	0	1	0	0	d	42	1		Sia GM2	237979	0
1.37565339917e+29	1411.848	2	1	0	1	0	0	d	38	1		Acidic GM2	309903	193158
1.36067380221e+29	1381.8105	2	1	0	1	0	0	d	36	2		Acidic GM2	0	273916
1.3539042808e+29	1383.8249	2	1	0	1	0	0	d	36	1		Acidic GM2	2546291	4798812
1.33925492968e+29	1369.8188	2	1	0	1	0	0	t	34	2		Sia GM2	303808	0
1.33916151168e+29	1353.8097	2	1	0	1	0	0	d	34	2		Sia GM2	54675	0
1.33259196983e+29	1371.8344	2	1	0	1	0	0	t	34	1		Sia GM2	170527	0
1.42570961396e+27	1262.8344	2	0	0	1	0	0	d	42	2		Acidic GM3	24198195	243165
1.41861653131e+27	1264.8417	2	0	0	1	0	0	d	42	1		Acidic GM3	24222098	570842
1.4143944583e+27	1248.8114	2	0	0	1	0	0	d	41	2		Sia GM3	3137889	0
1.40735766995e+27	1250.8224	2	0	0	1	0	0	d	41	1		Sia GM3	8138930	0
1.40316910545e+27	1234.7951	2	0	0	1	0	0	d	40	2		Sia GM3	11127550	0
1.39618816463e+27	1236.8099	2	0	0	1	0	0	d	40	1		Acidic GM3	14959624	1995252
1.38098496301e+27	1206.7673	2	0	0	1	0	0	d	38	2		Sia GM3	1609046	0
1.37411439105e+27	1208.776	2	0	0	1	0	0	d	38	1		Acidic GM3	11973424	6507032
1.35915155247e+27	1178.725	2	0	0	1	0	0	d	36	2		Acidic GM3	0	158477
1.35238960445e+27	1180.7413	2	0	0	1	0	0	d	36	1		Acidic GM3	6143917	4072626
1.33110113655e+27	1168.729	2	0	0	1	0	0	t	34	1		Sia GM3	267271	0
1.33100828732e+27	1152.7086	2	0	0	1	0	0	d	34	1		Acidic GM3	1248665	87492
1.30996500941e+27	1124.7336	2	0	0	1	0	0	d	32	1		Sia GM3	555541	0
1.44710697757e+25	1144.7993	1	0	0	1	0	0	t	44	2		Acidic GM4	0	406474
1.35540711361e+17	1400.8406	3	1	1	0	0	0	d	36	1		Neutral Fuc	0	697231
142889071.884	1336.869	3	1	0	0	0	0	d	42	2		Neutral GA1 Gb4	5548241	0
142178180.98	1338.8752	3	1	0	0	0	0	d	42	1		Neutral GA1 Gb4	5138030	0
141049782.718	1324.8684	3	1	0	0	0	0	d	41	1		Neutral GA1 Gb4	253332745	0
140629991.698	1308.8308	3	1	0	0	0	0	d	40	2		Neutral GA1 Gb4	1199776	0
139930339.998	1310.8188	3	1	0	0	0	0	d	40	1		Neutral GA1 Gb4	2378578	0
138406627.632	1280.8369	3	1	0	0	0	0	d	38	2		Neutral GA1 Gb4	2872896	0
137718037.444	1282.8286	3	1	0	0	0	0	d	38	1		Neutral GA1 Gb4	1715274	0
136218415.013	1252.7687	3	1	0	0	0	0	d	36	2		Neutral GA1 Gb4	3279305	0
135540711.455	1254.7695	3	1	0	0	0	0	d	36	1		Neutral	3220136	3115080
134074150.265	1240.7014	3	1	0	0	0	0	t	34	2		Neutral GA1 Gb4	1111155	0
134064798.096	1224.7725	3	1	0	0	0	0	d	34	2		Neutral GA1 Gb4	3066877	0
133407114.691	1242.7881	3	1	0	0	0	0	t	34	1		Neutral GA1 Gb4	2409894	0
133397809.051	1226.7414	3	1	0	0	0	0	d	34	1		Neutral	12579156	818193
131288785.993	1198.6964	3	1	0	0	0	0	d	32	1		Neutral GA1 Gb4	1596050	0
14414.0518727	1001.7596	2	0	0	0	0	0	d	44	1		Neutral	0	325413
14371.1529087	985.7461	2	0	0	0	0	0	d	43	2		Neutral	0	563364
14299.6546356	987.7604	2	0	0	0	0	0	d	43	1		Neutral	0	427019
14257.0961396	971.7286	2	0	0	0	0	0	d	42	2		Neutral	2814903	1403463
14186.1653131	973.746	2	0	0	0	0	0	d	42	1		Neutral	2254663	676637
14143.944583	957.7252	2	0	0	0	0	0	d	41	2		Neutral G2	273049	0
14073.5766995	959.7253	2	0	0	0	0	0	d	41	1		Neutral	0	269345
14031.6910545	943.7039	2	0	0	0	0	0	d	40	2		Neutral G2	603043	0
13961.8816463	945.7145	2	0	0	0	0	0	d	40	1		Neutral	1309434	462986
13741.1439105	917.6815	2	0	0	0	0	0	d	38	1		Neutral	0	1827965
13591.5155247	887.5843	2	0	0	0	0	0	d	36	2		Neutral G2	138615	0
13523.8960445	889.6479	2	0	0	0	0	0	d	36	1		Neutral	882164	3284181
13377.5664224	875.5577	2	0	0	0	0	0	t	34	2		Neutral G2	357164	0
13311.0113655	877.5819	2	0	0	0	0	0	t	34	1		Neutral G2	589296	0
13310.0828732	861.6176	2	0	0	0	0	0	d	34	1		Neutral	2445285	1076928
13099.6500941	833.5965	2	0	0	0	0	0	d	32	1		Neutral G2	3835290	0
144.710697757	853.7029	1	0	0	0	0	0	t	44	2		Neutral	0	14175565
143.552186161	823.6902	1	0	0	0	0	0	d	43	2		Neutral	0	9331772
142.83799618	825.7053	1	0	0	0	0	0	d	43	1		Neutral	0	5364008
142.412883096	809.6718	1	0	0	0	0	0	d	42	2		Neutral	0	25205218
141.70436129	811.6895	1	0	0	0	0	0	d	42	1		Neutral	0	14392828
140.579723502	797.6738	1	0	0	0	0	0	d	41	1		Neutral	0	4080478
139.46401141	783.6488	1	0	0	0	0	0	d	40	1		Neutral	0	1603501
132.953250624	699.5583	1	0	0	0	0	0	d	34	1		Neutral	0	186612
14.4710697757	933.6582	1	0	0	0	0	1	t	44	2		Sulfate SM4	0	8769268
14.3552186161	903.6407	1	0	0	0	0	1	d	43	2		Sulfate SM4	0	5948602
14.283799618	905.6624	1	0	0	0	0	1	d	43	1		Sulfate SM4	0	5496731
14.2412883096	889.6346	1	0	0	0	0	1	d	42	2		Sulfate SM4	0	18225305
14.170436129	891.6477	1	0	0	0	0	1	d	42	1		Sulfate SM4	206127	9080557
14.0579723502	877.6305	1	0	0	0	0	1	d	41	1		Sulfate SM4	0	2239896
13.946401141	863.6334	1	0	0	0	0	1	d	40	1		Sulfatide	200315	0
13.7259081525	835.5655	1	0	0	0	0	1	d	38	1		Sulfatide	3906963	0
13.57644567	805.5444	1	0	0	0	0	1	d	36	2		Sulfate SM4	10311154	159615
13.5089011642	807.5711	1	0	0	0	0	1	d	36	1		Sulfatide	4655843	0
13.2962525252	795.5505	1	0	0	0	0	1	t	34	1		Sulfatide	618339	0
13.2953250624	779.5546	1	0	0	0	0	1	d	34	1		Sulfatide	2353376	0
1.43831091526	858.7134	0	0	0	0	0	0	t	44	1	SM	Sphingomyelin	0	418969
1.43821058774	842.7245	0	0	0	0	0	0	d	44	1	SM	Sphingomyelin	0	4783364
1.426796218	828.7086	0	0	0	0	0	0	d	43	1	SM	Sphingomyelin	0	9107301
1.42254980068	812.6781	0	0	0	0	0	0	d	42	2	SM	Sphingomyelin	0	155583920
1.41969772935	830.7143	0	0	0	0	0	0	d	43	0	SM	Sphingomyelin	0	1139961
1.41557117982	830.6847	0	0	0	0	0	0	t	42	1	SM	Sphingomyelin	0	1859573
1.41547243849	814.6954	0	0	0	0	0	0	d	42	1	SM	Sphingomyelin	0	56972224
1.40852853714	832.7011	0	0	0	0	0	0	t	42	0	SM	Sphingomyelin	0	3211969
1.40843028705	816.7001	0	0	0	0	0	0	d	42	0	SM	Sphingomyelin	0	4251539
1.40423853025	800.6781	0	0	0	0	0	0	d	41	1	SM	Sphingomyelin	0	16744212
1.3972522689	802.6887	0	0	0	0	0	0	d	41	0	SM	Sphingomyelin	0	1720287
1.38625966193	804.664	0	0	0	0	0	0	t	40	0	SM	Sphingomyelin	0	3093971
1.38203748017	772.6388	0	0	0	0	0	0	d	39	1	SM	Sphingomyelin	0	3131582
1.37106892874	758.6273	0	0	0	0	0	0	d	38	1	SM	Sphingomyelin	0	474108256
1.3601874293	744.6145	0	0	0	0	0	0	d	37	1	SM	Sphingomyelin	0	8202606
1.35613925243	728.5865	0	0	0	0	0	0	d	36	2	SM	Sphingomyelin	0	185229472
1.34939229097	730.6004	0	0	0	0	0	0	d	36	1	SM	Sphingomyelin	0	812061248
1.34537624249	714.5662	0	0	0	0	0	0	d	35	2	SM	Sphingomyelin	0	695474
1.34277255985	748.6084	0	0	0	0	0	0	t	36	0	SM	Sphingomyelin	0	1338041
1.33868282835	716.5848	0	0	0	0	0	0	d	35	1	SM	Sphingomyelin	0	14675972
1.33469865326	700.5528	0	0	0	0	0	0	d	34	2	SM	Sphingomyelin	0	928353
1.32805836146	702.569	0	0	0	0	0	0	d	34	1	SM	Sphingomyelin	0	217629088
1.30706172195	674.5357	0	0	0	0	0	0	d	32	1	SM	Sphingomyelin	0	793361
